# Supplementary material for: Immunogenomic profile at baseline predicts host susceptibility to clinical malaria
Source: Front Immunol. 2023 Jul 3;14:1179314. doi: 10.3389/fimmu.2023.1179314 (PMC10351378; doi:10.3389/fimmu.2023.1179314)
Supplement: Supplementary file 1 [file DataSheet_1.zip]

Archive with 15 entries (14 files):
- supplementary_material/
- supplementary_material/.DS_Store
- __MACOSX/supplementary_material/._.DS_Store
- supplementary_material/supplementary_table_1.docx
- __MACOSX/supplementary_material/._supplementary_table_1.docx
- supplementary_material/supplementary_table_5.xlsx
- __MACOSX/supplementary_material/._supplementary_table_5.xlsx
- supplementary_material/supplemental_figures.pptx
- __MACOSX/supplementary_material/._supplemental_figures.pptx
- supplementary_material/supplementary_table_4.xlsx
- __MACOSX/supplementary_material/._supplementary_table_4.xlsx
- supplementary_material/supplementary_table_3.xlsx
- __MACOSX/supplementary_material/._supplementary_table_3.xlsx
- supplementary_material/supplementary_table_2.xlsx
- __MACOSX/supplementary_material/._supplementary_table_2.xlsx
