# Supplementary material for: Immunogenomic profile at baseline predicts host susceptibility to clinical malaria
Source: Front Immunol. 2023 Jul 3;14:1179314. doi: 10.3389/fimmu.2023.1179314 (PMC10351378; doi:10.3389/fimmu.2023.1179314)
Supplement: Supplementary file 1 [file DataSheet_1.zip › supplementary_material/supplementary_table_5.xlsx]

## Sheet: Sheet2
Sample Name	Total.reads	Mapped.reads	Percent.Mapped	Percent.Properly.Paired
IGS_MLI_0010rhd1c1	27238560	25895650	95.07	95.98
IGS_MLI_0010rhd1c2	27556062	26118574	94.78	95.97
IGS_MLI_0010rhd1c4	31936084	29741452	93.13	96.29
IGS_MLI_0010rhd2c1	25412166	24028277	94.55	95.59
IGS_MLI_0010rhd2c2	36845900	34774483	94.38	95.77
IGS_MLI_0010rhd2c4	44220630	41368807	93.55	96.17
IGS_MLI_0010rhd3c1	27939058	26623830	95.29	96.39
IGS_MLI_0010rhd3c2	28715580	27238345	94.86	96.09
IGS_MLI_0010rhd3c4	30263134	27891582	92.16	96
IGS_MLI_0011rhd1c1	38824574	36771329	94.71	96.48
IGS_MLI_0011rhd1c2	27080998	25839856	95.42	96.4
IGS_MLI_0011rhd1c4	34282792	31941561	93.17	96.12
IGS_MLI_0011rhd2c1	18990640	17566479	92.5	94.69
IGS_MLI_0011rhd2c2	34437646	32401142	94.09	95.44
IGS_MLI_0011rhd2c4	35257972	32170368	91.24	96.01
IGS_MLI_0011rhd3c1	29552076	27470518	92.96	95.78
IGS_MLI_0011rhd3c2	36212640	34216930	94.49	95.95
IGS_MLI_0011rhd3c4	42739856	39819266	93.17	96.26
IGS_MLI_0012rhd1c1	30192960	28718698	95.12	96.04
IGS_MLI_0012rhd1c2	33478450	31861943	95.17	96.24
IGS_MLI_0012rhd1c4	35243500	33040393	93.75	96.44
IGS_MLI_0012rhd2c1	26623188	23765081	89.26	92.2
IGS_MLI_0012rhd2c2	44049364	41069217	93.23	94.76
IGS_MLI_0012rhd2c4	30112006	27473145	91.24	93.88
IGS_MLI_0012rhd3c1	29320354	27694663	94.46	96.43
IGS_MLI_0012rhd3c2	39436552	37375951	94.77	96.07
IGS_MLI_0012rhd3c4	35704246	32271118	90.38	95.7
IGS_MLI_0013rhd1c1	36317720	34280242	94.39	95.65
IGS_MLI_0013rhd1c2	29664680	27781805	93.65	95.7
IGS_MLI_0013rhd1c4	28742092	26645053	92.7	96
IGS_MLI_0013rhd2c1	24591584	23160706	94.18	95.19
IGS_MLI_0013rhd2c2	39134622	37200357	95.06	96.19
IGS_MLI_0013rhd2c4	22593698	20967976	92.8	96.15
IGS_MLI_0013rhd3c1	28289724	26921378	95.16	95.92
IGS_MLI_0013rhd3c4	31244620	28785976	92.13	95.26
IGS_MLI_0014rhd1c1	35220836	33236955	94.37	95.29
IGS_MLI_0014rhd1c2	33507672	31508824	94.03	95.11
IGS_MLI_0014rhd1c4	47353168	43542121	91.95	95.09
IGS_MLI_0014rhd2c1	35963998	33943651	94.38	95.43
IGS_MLI_0014rhd2c2	31342836	29576035	94.36	95.31
IGS_MLI_0014rhd2c4	44081434	39737715	90.15	94.61
IGS_MLI_0014rhd3c1	31398412	29575428	94.19	95.34
IGS_MLI_0014rhd3c2	31069724	29129743	93.76	95.28
IGS_MLI_0014rhd3c4	34396796	31551391	91.73	95.38
IGS_MLI_0015rhd1c1	30168048	28400885	94.14	95.84
IGS_MLI_0015rhd1c2	30624964	28996006	94.68	95.81
IGS_MLI_0015rhd1c4	22064964	20180743	91.46	95.64
IGS_MLI_0015rhd2c1	29098858	26435418	90.85	92.83
IGS_MLI_0015rhd2c2	35075152	31871983	90.87	92.06
IGS_MLI_0015rhd2c4	25906170	22833398	88.14	92.39
IGS_MLI_0015rhd3c1	40146970	35993893	89.66	94.11
IGS_MLI_0015rhd3c2	34492756	32091822	93.04	94.96
IGS_MLI_0015rhd3c4	32617100	29410653	90.17	95.48
Average	3.25807e+07	3.04426e+07	93.1868	95.4073
Median	31398412	2.95757e+07	93.75	95.7
Total	1726775586	1583013165	4938.9	4961.18

## Sheet: Sheet1
Plate 1
	1	2	3	4	5	6	7	8	9	10	11	12
1	sample 1	sample 1	sample 1	sample 2
2
3
4
5
6
7
8
Plate 2
	1	2	3	4	5	6	7	8	9	10	11	12
1	sample 1	sample 1	sample 1	sample 2
2
3
4
5
6
7
8
