# Supplementary material for: Immunogenomic profile at baseline predicts host susceptibility to clinical malaria
Source: Front Immunol. 2023 Jul 3;14:1179314. doi: 10.3389/fimmu.2023.1179314 (PMC10351378; doi:10.3389/fimmu.2023.1179314)
Supplement: Supplementary file 1 [file DataSheet_1.zip › supplementary_material/supplementary_table_4.xlsx]

## Sheet: Sheet1
Sample Name	Group	RIN Value	Concentration (ng/ul)	Volume	Total ng
IGS-MLI-0010rhd1c1	Susceptible	9.5	2.351	50	117.55
IGS-MLI-0010rhd1c4	Susceptible	9.4	1.925	50	96.25
IGS-MLI-0010rhd1c2	Susceptible	9.3	1.158	50	57.9
IGS-MLI-0011rhd1c1	Susceptible	8.2	4.293	50	214.65
IGS-MLI-0011rhd1c4	Susceptible	8.1	3.514	50	175.7
IGS-MLI-0011rhd1c2	Susceptible	8	3.712	50	185.6
IGS-MLI-0012rhd1c1	Protected	9.4	2.87	50	143.5
IGS-MLI-0012rhd1c4	Protected	9.6	2.215	50	110.75
IGS-MLI-0012rhd1c2	Protected	8.5	1.359	50	67.95
IGS-MLI-0013rhd1c1	Protected	8.1	2.465	50	123.25
IGS-MLI-0013rhd1c4	Protected	8.8	0.859	50	42.95
IGS-MLI-0013rhd1c2	Protected	8.4	0.91	50	45.5
IGS-MLI-0010rhd3c1	Susceptible	8.2	3.42	50	171
IGS-MLI-0010rhd3c4	Susceptible	8.4	2.09	50	104.5
IGS-MLI-0010rhd3c2	Susceptible	7.9	2.849	50	142.45
IGS-MLI-0011rhd3c1	Susceptible	7.4	4.281	50	214.05
IGS-MLI-0011rhd3c4	Susceptible	6.9	3.374	50	168.7
IGS-MLI-0011rhd3c2	Susceptible	8	2.401	50	120.05
IGS-MLI-0012rhd3c1	Protected	7.5	4.444	50	222.2
IGS-MLI-0012rhd3c4	Protected	7.4	6.071	50	303.55
IGS-MLI-0012rhd3c2	Protected	6.9	6.529	50	326.45
IGS-MLI-0013rhd3c1	Protected	7.4	5.491	50	274.55
IGS-MLI-0013rhd3c4	Protected	6.7	4.698	50	234.9
IGS-MLI-0013rhd3c2	Protected	7.2	6.693	50	334.65
IGS-MLI-0010rhd2c1	Susceptible	7	4.229	50	211.45
IGS-MLI-0010rhd2c4	Susceptible	7.6	3.501	50	175.05
IGS-MLI-0010rhd2c2	Susceptible	7.9	1.747	50	87.35
IGS-MLI-0011rhd2c1	Susceptible	7.5	0.938	50	46.9
IGS-MLI-0011rhd2c4	Susceptible	8	1.854	50	92.7
IGS-MLI-0011rhd2c2	Susceptible	7.5	2.001	50	100.05
IGS-MLI-0012rhd2c1	Protected	3.1	4.526	50	226.3
IGS-MLI-0012rhd2c4	Protected	5.6	8.63	50	431.5
IGS-MLI-0012rhd2c2	Protected	5.7	10.328	50	516.4
IGS-MLI-0013rhd2c1	Protected	7.1	6.605	50	330.25
IGS-MLI-0013rhd2c4	Protected	7.6	6.401	50	320.05
IGS-MLI-0013rhd2c2	Protected	7	10.975	50	548.75
IGS-MLI-0014rhd1c1	Susceptible	6.3	4.558	50	227.9
IGS-MLI-0014rhd1c4	Susceptible	6.4	8.835	50	441.75
IGS-MLI-0014rhd1c2	Susceptible	6.8	8.191	50	409.55
IGS-MLI-0015rhd1c1	Protected	7.1	1.642	50	82.1
IGS-MLI-0015rhd1c4	Protected	7.3	6.185	50	309.25
IGS-MLI-0015rhd1c2	Protected	7.7	6.38	50	319
IGS-MLI-0014rhd2c1	Susceptible	7	3.74	50	187
IGS-MLI-0014rhd2c4	Susceptible	7.2	2.363	50	118.15
IGS-MLI-0014rhd2c2	Susceptible	7.1	3.907	50	195.35
IGS-MLI-0015rhd2c1	Protected	4.8	2.388	50	119.4
IGS-MLI-0015rhd2c4	Protected	3.3	2.051	50	102.55
IGS-MLI-0015rhd2c2	Protected	5.5	1.558	50	77.9
IGS-MLI-0014rhd3c1	Susceptible	7.4	1.448	50	72.4
IGS-MLI-0014rhd3c4	Susceptible	7.2	1.054	50	52.7
IGS-MLI-0014rhd3c2	Susceptible	7.1	1.26	50	63
IGS-MLI-0015rhd3c1	Protected	7.8	0.255	50	12.75
IGS-MLI-0015rhd3c4	Protected	6.9	1.842	50	92.1
IGS-MLI-0015rhd3c2	Protected	7.9	0.685	50	34.25
