# Supplementary material for: Immunogenomic profile at baseline predicts host susceptibility to clinical malaria
Source: Front Immunol. 2023 Jul 3;14:1179314. doi: 10.3389/fimmu.2023.1179314 (PMC10351378; doi:10.3389/fimmu.2023.1179314)
Supplement: Supplementary file 1 [file DataSheet_1.zip › supplementary_material/supplementary_table_3.xlsx]

## Sheet: Sheet1
fcs_colname	antigen	marker_class
(Nd146)Di	CD8_146Nd	type
(Sm147)Di	HELIOS_IL6_147Sm	state
(Sm149)Di	CD25_149Sm	type
(Eu151)Di	CD107_EQ4_151Eu	state
(Sm152)Di	TNF_TCRgd_152Sm	state
(Gd155)Di	CD27_155Gd	type
(Gd158)Di	IL-2_158Gd	state
(Gd160)Di	TBET_160Gd	type
(Dy161)Di	CD152_161Dy	type
(Dy164)Di	IL-17_CD161_164Dy	state
(Ho165)Di	IFN_EQ4_165Ho	state
(Er166)Di	IL10_166Er	state
(Er167)Di	GATA3_167Er	type
(Er168)Di	RORGT_168Er	type
(Tm169)Di	CD45RA_169Tm	type
(Er170)Di	CD3_170Er	none
(Yb173)Di	HLA-DR_173Yb	type
(Yb174)Di	CD4_174Yb	type
(Yb176)Di	CD127_176Yb	type
