# Supplementary material for: Immunogenomic profile at baseline predicts host susceptibility to clinical malaria
Source: Front Immunol. 2023 Jul 3;14:1179314. doi: 10.3389/fimmu.2023.1179314 (PMC10351378; doi:10.3389/fimmu.2023.1179314)
Supplement: Supplementary file 1 [file DataSheet_1.zip › supplementary_material/supplementary_table_2.xlsx]

## Sheet: Sheet1
fcs_colname	antigen	marker_class
(Pr141)Di	CCR6_141Pr	state
(Nd142)Di	IL_4_142Nd	state
(Nd146)Di	CD8_146Nd	type
(Sm147)Di	HELIOS_IL6_147Sm	state
(Nd150)Di	MIP1b_150Nd	state
(Eu151)Di	CD107_EQ4_151Eu	state
(Sm152)Di	TNF_TCRgd_152Sm	type
(Gd155)Di	CD27_155Gd	type
(Gd158)Di	IL_2_158Gd	state
(Tb159)Di	CD197_159Tb	type
(Gd160)Di	TBET_160Gd	state
(Dy161)Di	CD152_161Dy	type
(Dy162)Di	FOXP3_CD69_162Dy	state
(Dy163)Di	CXCR3_163Dy	state
(Dy164)Di	IL_17_CD161_164Dy	type
(Ho165)Di	IFN_EQ4_165Ho	state
(Tm169)Di	CD45RA_169Tm	type
(Er170)Di	CD3_170Er	none
(Yb171)Di	GRAN_171Yb	state
(Yb174)Di	CD4_174Yb	type
(Lu175)Di	PD1_EQ4_175Lu	state
